# Supplementary material for: GNAQ-Regulated ZO-1 and ZO-2 Act as Tumor Suppressors by Modulating EMT Potential and Tumor-Repressive Microenvironment in Lung Cancer
Source: Int J Mol Sci. 2023 May 15;24(10):8801. doi: 10.3390/ijms24108801 (PMC10218451; doi:10.3390/ijms24108801)
Supplement: Supplementary file 1 [file ijms-24-08801-s001.zip]

Archive with 1 entries (1 files):
- ijms-2385858-supplementary.pdf
